# Supplementary material for: Fabrication and Characterization of Biopolymers Using Polyvinyl Alcohol and Cardanol-Based Polyols
Source: Molecules. 2024 Oct 11;29(20):4807. doi: 10.3390/molecules29204807 (PMC11510699; doi:10.3390/molecules29204807)
Supplement: Supplementary file 1 [file molecules-29-04807-s001.zip]

Archive with 1 entries (1 files):
- molecules-3230647-supplementary.pdf
